# Supplementary material for: A Patient with Double-Negative VGKC, Peripheral Nerve Hyperexcitability, and Central Nervous System Symptoms: A Postinfectious Autoimmune Disease
Source: Case Rep Neurol Med. 2020 Jul 29;2020:3579419. doi: 10.1155/2020/3579419 (PMC7411456; doi:10.1155/2020/3579419)
Supplement: Supplementary Materials — Three supplementary video clips (Videos S1–S3) showing myokymia/fasciculations in the foot and fasciculations in the knee and finger accompany this manuscript. [file 3579419.f1.zip]

Archive with 3 entries (3 files):
- Finger fasciculation.MOV
- Foot myokymia-fasciculation.MOV
- Knee fasciculation.MOV
